# Supplementary material for: Comparison of a Prototype SARS-CoV-2 Lateral Flow IMMUNOASSAY with the BinaxNOWTM COVID-19 Antigen CARD
Source: Viruses. 2022 Nov 23;14(12):2609. doi: 10.3390/v14122609 (PMC9786212; doi:10.3390/v14122609)
Supplement: Supplementary file 1 [file viruses-14-02609-s001.zip]

Archive with 1 entries (1 files):
- viruses-2036959-SI.pdf
